# Supplementary material for: Development and evaluation of an indirect ELISA using a multiepitope antigen for the diagnosis of intestinal schistosomiasis
Source: Parasitology. 2023 Apr 24;150(8):683–92. doi: 10.1017/S0031182023000409 (PMC10410369; doi:10.1017/S0031182023000409)
Supplement: Supplementary file 1 [file S0031182023000409sup.zip]

Archive with 2 entries (2 files):
- S0031182023000409sup001.pdf
- S0031182023000409sup002.pdf
